# Supplementary material for: Metagenomic mining and structure-function studies of a hyper-thermostable cellobiohydrolase from hot spring sediment
Source: Commun Biol. 2022 Mar 22;5:247. doi: 10.1038/s42003-022-03195-1 (PMC8940973; doi:10.1038/s42003-022-03195-1)
Supplement: Supplementary file 3 — Supplementary Data 1 [file 42003_2022_3195_MOESM3_ESM.xlsx]

## Sheet: Fig 2A
Temperature (degC)	Relative Activity (%)
	WT		WT (+Ca2+)		3SNP		3SNP (+Ca2+)
	Mean	Std Err	Mean	Std Err	Mean	Std Err	Mean	Std Err
50	15.9105	1.0627	11.4237	0.995716	13.6811	0.478645	17.2687	0.737265
60	27.2117	3.11323	30.2744	1.00789	22.3062	0.421659	26.1678	0.620241
65	41.2693	1.26239	41.4224	1.4158	30.4405	0.372661	33.5612	0.402859
70	63.8104	0.833695	54.6531	2.10478	38.7533	0.907483	41.7328	1.99265
75	72.8453	0.692323	73.8406	0.562229	46.263	0.402336	44.1521	0.279539
80	71.2067	3.25666	84.4068	2.97504	55.4085	0.758847	48.0434	2.50422
85	17.9625	2.12981	66.5362	3.7795	67.1713	1.3652	67.5504	1.26821
90	NP	-	26.6298	5.10197	82.7113	2.15128	89.8658	3.69307
95	NP	-	NP	-	49.3115	5.60398	100	2.1287
99	NP	-	NP	-	-0.446123	0.356899	26.7938	3.87119
								Nexp = 3

## Sheet: Fig 2B
Sample	Melting Temperature (Tm)
	Additive free		+ Ca2+		+ EDTA
	degC	Std Err	degC	Std Err	degC	Std Err
HmCel6A-WT	80.5	0	85.6667	0.166667	79.1667	0.166667
HmCel6A-3SNP	93	0	96	0	NP	-
WT-Δ297-300	69	0	73	0	NP	-
WT-C295A	74	0	78.8333	0.166667	NP	-
WT-Δ297-300	69	0	73	0	NP	-
WT-W192A	75.1667	0.166667	80.5	0	NP	-
WT-W255A	74	0	79	0	NP	-
WT-W192A-W255A	71	0	75	0	NP	-
						Nexp = 3

## Sheet: Fig 5A
Substrate	Enzyme	kon (M^-1 s^-1)	Std Err	koff (s^-1)	Std Err	KD (M)	Std Err	ΔG [kJ/mol]	Nexp
Glc2	WT	149	12.6	0.239	0.00903	0.00176	0.00019	-15.72	13
	W192A	82.4	31.8	0.434	0.0674	0.00807	0.00377	-11.95	3
	W255A	38.4	3.11	0.186	0.0143	0.00499	0.000833	-13.14	3
	W192A-W255A	44.4	29	0.307	0.0457	0.0139	0.00619	-10.6	3
	D140A	7.06	1.01	0.0129	0.001	0.00205	0.000167	-15.35	14
	D140A-W192A	4.74	0.434	0.0105	0.000355	0.00235	0.000147	-15.01	13
	D140A-W255A	6.44	0.846	0.00678	0.000602	0.00122	0.00014	-16.64	13
	D140A-W192A-W255A	5.2	0.406	0.0149	0.00288	0.00287	0.000358	-14.51	13
Glc3	WT	587	156	0.406	0.0644	0.00104	0.000336	-17.02	6
	W192A	404	75.6	0.512	0.0688	0.00151	0.000339	-16.1	6
	W255A	709	205	0.539	0.0721	0.00109	0.000337	-16.91	6
	W192A-W255A	432	92.3	0.483	0.0628	0.00146	0.000461	-16.19	6
	D140A	658	45.8	0.513	0.0273	0.000904	0.000196	-17.47	14
	D140A-W192A	3090	1800	0.416	0.0161	0.000557	0.000111	-18.57	13
	D140A-W255A	618	119	0.45	0.0137	0.000982	0.00014	-17.17	12
	D140A-W192A-W255A	521	97.1	0.457	0.0199	0.00145	0.000375	-16.21	11
Glc4	WT	95800	12700	0.13	0.0116	5.13e-06	2.9e-06	-30.19	16
	W192A	7320	2820	0.422	0.0647	0.000103	3.78e-05	-22.76	6
	W255A	79700	23500	0.113	0.0142	3.74e-06	2.1e-06	-30.98	6
	W192A-W255A	5790	2490	0.449	0.0616	0.000301	0.000189	-20.1	6
	D140A	164000	19600	0.0117	0.000286	7.63e-08	1.16e-08	-40.62	5
	D140A-W192A	188000	14900	0.0194	0.000376	1.08e-07	7.09e-09	-39.74	11
	D140A-W255A	69400	3870	0.0176	0.000375	2.61e-07	1.6e-08	-37.58	10
	D140A-W192A-W255A	52500	3230	0.0249	0.000461	4.94e-07	3.46e-08	-35.99	11
Glc5	WT	135000	17500	0.181	0.0124	5.71e-06	2.8e-06	-29.93	16
	W192A	28800	10800	0.43	0.0859	5.69e-05	2.28e-05	-24.23	6
	W255A	50700	18800	0.204	0.0247	1.33e-05	5.18e-06	-27.82	6
	W192A-W255A	14600	6560	0.403	0.0797	8.88e-05	3.4e-05	-23.12	6
	D140A	490000	24600	0.00277	0.000113	5.7e-09	1.91e-10	-47.06	9
	D140A-W192A	313000	11800	0.00197	5.58e-05	6.31e-09	1.37e-10	-46.8	9
	D140A-W255A	199000	5720	0.00274	7.64e-05	1.38e-08	3.28e-10	-44.87	9
	D140A-W192A-W255A	136000	3050	0.00215	4.12e-05	1.58e-08	1.61e-10	-44.52	9
Glc6	WT	64400	7710	0.0731	0.0044	2.39e-06	9.01e-07	-32.08	16
	W192A	10800	4050	0.414	0.0514	9.41e-05	4.51e-05	-22.98	6
	W255A	41100	14300	0.0812	0.00843	5.72e-06	2.76e-06	-29.92	6
	W192A-W255A	5040	1110	0.399	0.0606	0.000129	4.55e-05	-22.21	6
	D140A	437000	21600	0.000534	2.06e-05	1.24e-09	6.56e-11	-50.84	9
	D140A-W192A	258000	9390	0.000423	8.93e-06	1.65e-09	6.99e-11	-50.12	9
	D140A-W255A	159000	6310	0.00124	3.14e-05	7.9e-09	2.58e-10	-46.25	9
	D140A-W192A-W255A	99500	3070	0.000745	1.59e-05	7.53e-09	2.19e-10	-46.36	9
PSA	WT	3500	1300	0.00268	0.000497	3.2e-06	2.07e-06	-31.36	6
	W192A	NP							0
	W255A	5950	758	0.00512	0.000884	8.63e-07	9.97e-08	-34.61	3
	W192A-W255A	NP							0
	D140A	10700	2450	0.000375	3.58e-05	3.88e-08	5.32e-09	-42.3	5
	D140A-W192A	5620	2090	0.000416	4.37e-05	9.19e-08	1.68e-08	-40.16	4
	D140A-W255A	3610	912	0.000574	6.6e-05	2.09e-07	6.87e-08	-38.13	4
	D140A-W192A-W255A	1170	291	0.00051	4.35e-05	5.51e-07	1.23e-07	-35.72	5

## Sheet: Fig 5B
Temperature (degC)	WT		W192A			W255A			W192A/W255A
	Activity (U/mg)	Std Err	Activity (U/mg)	Std Err	Relative Activity (%)	Activity (U/mg)	Std Err	Relative Activity (%)	Activity (U/mg)	Std Err	Relative Activity (%)
30	0.114687	0.0218088	0.358386	0.0114082	212.489	0.292276	0.0180799	154.845	0.410578	0.0461276	257.997
40	0.392157	0.0339578	0.632394	0.0480558	61.2604	0.609777	0.0489914	55.4932	0.717641	0.0188181	82.9984
50	0.805586	0.0339578	1.15344	0.0377567	43.1808	1.17084	0.100182	45.3403	1.15344	0.077472	43.1808
60	1.73973	0.0384473	1.73278	0.0325939	-0.399889	1.7293	0.0456328	-0.59989	1.07864	0.085247	-37.9999
65	2.57307	0.0218088	2.54088	0.00968644	-1.25077	2.71834	0.0176564	5.64579	1.7493	0.0643702	-32.0148
70	3.32316	0.00739919	2.86621	0.0539318	-13.7503	3.3516	0.125454	0.855845	2.08333	0.061779	-37.3087
75	4.39327	0.0632998	2.63918	0.0409115	-39.9267	2.3904	0.182772	-45.5895	0.467989	0.0362016	-89.3476
80	3.67277	0.0490458	0.883786	0.033869	-75.9368	0.782881	0.0501515	-78.6842	0.753305	0.0301833	-79.4895
85	0.917499	0.185312	0.210508	0.00347947	-77.0563	0.488866	0.016596	-46.7176	0.424495	0.0151667	-53.7334
90	0.873104	0.0530669	0.230515	0.0301833	-73.5982	0.434064	0.0611883	-50.285	0.381872	0.119562	-56.2627
99	0.474473	0.0224276	0.167884	0.0513443	-64.6166	0.0982951	0.0353128	-79.2833	0.0965553	0.0535658	-79.65
											Nexp = 3

## Sheet: Fig S1
Temperature (degC)	pH	Specific activity (U/mg)
30	3.32	0.031707
	3.82	-0.03659
	4.36	0.119512
	4.91	0.109756
	5.45	-0.02602
	5.92	-0.10081
	6.38	-0.20976
	7.27	-0.14878
	8.06	-0.27805
40	3.23	0.196748
	3.69	0.477236
	4.28	0.660976
	4.78	0.543089
	5.32	0.412195
	5.66	0.296748
	6.3	0.038211
	7.19	-0.0748
	8.06	-0.00244
50	3.19	0.813821
	3.69	1.37967
	4.24	1.46911
	4.78	1.26829
	5.29	1.02764
	5.83	0.844715
	6.3	0.672358
	7.18	0.163415
	8.1	-0.01951
60	3.25	0.787805
	3.74	1.5626
	4.24	1.83171
	4.79	1.89919
	5.31	1.57398
	5.77	1.44471
	6.28	1.1626
	7.09	0.550407
	8.05	0.094309
65	3.24	0.673984
	3.7	1.8374
	4.24	2.5878
	4.76	3.02683
	5.3	2.61545
	5.82	2.19106
	6.24	1.59268
	7.09	0.643089
	8.1	0.129268
70	3.24	0.272358
	3.65	1.69268
	4.21	3.43577
	4.76	3.88862
	5.31	3.96911
	5.82	3.38781
	6.28	2.97805
	7.18	1.46992
	8.15	0.692683
75	3.25	0.497561
	3.71	0.703252
	4.26	2.16016
	4.81	3.68455
	5.4	4.34146
	5.86	3.86748
	6.33	3.28618
	7.22	1.88537
	8.05	0.787805
80	3.25	0.221138
	3.76	0.617886
	4.26	0.895935
	4.81	2.03415
	5.35	2.96667
	5.86	3.78049
	6.33	3.24309
	7.22	1.91382
	8.14	0.639024
85	3.24	-0.30813
	3.7	-0.04065
	4.21	0.856098
	4.8	0.969919
	5.35	1.15935
	5.81	0.953659
	6.28	1.0374
	7.22	0.245528
	8.1	0.097561
90	3.24	-0.0561
	3.74	-0.19024
	4.21	0.358537
	4.76	1.01057
	5.14	1.07561
	5.86	1.0748
	6.2	0.878862
	7.27	0.288618
	8.19	-0.00407
99	3.66	0.1
	3.79	-0.0065
	4.3	0.298374
	4.85	0.396748
	5.27	1.01789
	5.82	1.52358
	6.24	1.2748
	7.22	0.798374
	8.19	0.152033
		Nexp = 3

## Sheet: Fig S3
Temperature (degC)	Specific Activity (U/mg)
	Control		Ba²⁺		Ca²⁺		Co²⁺		Fe³⁺		Mg²⁺		Mn²⁺		Ni²⁺		Zn²⁺
	Mean	Std Err	Mean	Std Err	Mean	Std Err	Mean	Std Err	Mean	Std Err	Mean	Std Err	Mean	Std Err	Mean	Std Err	Mean	Std Err
30	0.102439	0.0785048	0.101626	0.0172081	0.162602	0.0181066	0.238211	0.0187521	-0.0674797	0.0375043	0.182927	0.0397294	0.253659	0.0230528	-0.10813	0.00586269	0.0658537	0.0101545
40	0.337398	0.0410388	0.480488	0.0850517	0.35122	0.0324796	0.385366	0.0171311	0.323577	0.0371857	0.582927	0.0225307	0.562602	0.0215102	0.46748	0.0547077	0.20813	0.0956037
50	0.707317	0.0710813	0.773171	0.0463629	0.606504	0.0528643	0.9	0.0391259	-0.0731707	0.022354	0.736585	0.0825434	0.915447	0.0591655	0.665041	0.0229378	0.895122	0.0168981
60	1.93252	0.102025	1.65935	0.0303765	1.60732	0.0535105	1.8561	0.0599425	0.610569	0.0724809	1.75041	0.0215102	2.33089	0.124122	1.58049	0.141576	2.08618	0.0739971
65	2.52846	0.0380293	2.24309	0.094351	2.19919	0.075167	2.44797	0.18548	0.750407	0.0234507	2.13496	0.165191	3.4252	0.0270623	2.41057	0.14559	2.2813	0.193987
70	3.05285	0.362011	2.86341	0.03789	2.90163	0.111746	3.09756	0.0732249	0.722764	0.0450908	3.29593	0.208815	4.17236	0.166673	3.0374	0.0423701	2.7878	0.0122762
75	3.45691	0.188975	3.99512	0.158543	3.92033	0.0298497	3.82439	0.196115	0.918699	0.053757	3.56016	0.154497	5.05041	0.186525	3.82927	0.238991	2.47154	0.0234507
80	4.66341	0.0292683	4.89268	0.0543926	4.4813	0.15795	4.78537	0.0682927	1.40488	0.0240628	4.48293	0.161369	6.01789	0.150466	4.55447	0.0904889	2.40081	0.0667261
85	1.3439	0.0644075	1.33415	0.043357	3.53252	0.20066	3.66098	0.0591432	0.842276	0.209175	1.5374	0.100931	5.19106	0.175753	2.19837	0.223635	0.866667	0.0165023
90	1.49919	0.130447	1.65772	0.0949376	1.41382	0.270872	1.33902	0.152499	0.705691	0.0497731	1.22195	0.0507723	2.55935	0.114065	1.58537	0.138689	0.728455	0.0704273
99	1.3439	0.133976	1.34715	0.0799233	1.84065	0.131265	1.35203	0.143228	0.204878	0.0672982	1.41463	0.0304634	1.78537	0.113914	1.0187	0.0283506	1.06585	0.084631
																		Nexp = 3

## Sheet: Fig S5
Temperature (degC)	Specific Activity for PSA (20 min)
	WT		W192A		W255A		W192A-W255A
	Mean	Std Err	Mean	Std Err	Mean	Std Err	Mean	Std Err
40	0.567297	0.0178785	0.817575	0.0210564	0.643307	0.00490499	0.593252	0.0133687
50	1.28291	0.028959	1.39229	0.067839	1.41824	0.0748255	0.975158	0.0273098
60	2.35076	0.0435965	2.21542	0.044955	2.09677	0.0406595	1.59251	0.0446096
70	3.5317	0.0583614	3.08676	0.0712491	3.03485	0.0513771	1.76863	0.0947311
Temperature (degC)	Specific Activity for Avicel (4 hr)
	WT		W192A		W255A		W192A-W255A
	Mean	Std Err	Mean	Std Err	Mean	Std Err	Mean	Std Err
40	0.100111	0.028959	0.00741565	0.0406595	0.0444939	0.00808101	-0.0463478	0.0516773
50	0.205784	0.0659899	0.144605	0.082139	0.168706	0.104463	0.0222469	0.0522066
60	0.329996	0.0133687	0.100111	0.0423975	0.241009	0.0329559	-0.0166852	0.053475
70	0.519095	0.0193554	0.168706	0.028959	0.20393	0.0353704	0.0778643	0.014715
								Nexp = 3

## Sheet: Fig S7
Temperature (degC)	Specific activity [U/mg]
	WT		+4		+7
	Mean	Std Err	Mean	Std Err	Mean	Std Err
30	0.214857	0.024542	0.246173	0.033055	0.183542	0.0589203
40	0.65588	0.00695894	0.408838	0.1074	0.427975	0.0445929
50	1.18215	0.042508	1.34916	0.0501515	1.29523	0.024542
60	2.34951	0.0356964	2.18424	0.0497881	2.08681	0.0703679
65	3.61604	0.068868	3.45251	0.109603	3.09586	0.131773
70	4.15014	0.0256279	3.81959	0.158602	3.59516	0.138623
75	4.99043	0.130874	4.41632	0.0878179	4.02314	0.178278
80	4.97651	0.0290593	4.60769	0.136644	4.25626	0.0803487
85	1.59969	0.0656736	1.64492	0.093623	0.903793	0.145526
90	1.06646	0.0579099	1.16736	0.107188	0.802018	0.0484322
99	0.65762	0.0656736	1.03514	0.0430738	0.45755	0.061779
						Nexp = 3
